# Supplementary material for: Simulating nitrogen management impacts on maize production in the U.S. Midwest
Source: PLoS One. 2018 Oct 22;13(10):e0201825. doi: 10.1371/journal.pone.0201825 (PMC6197644; doi:10.1371/journal.pone.0201825)
Supplement: S1 Data — Files contain simulation results for each treatment across the study years. (ZIP) [file pone.0201825.s006.zip]

Archive with 321 entries (284 files):
- PONE-D-18-18301_data/points/
- PONE-D-18-18301_data/points/168/
- PONE-D-18-18301_data/points/168/2011.aux.xml
- PONE-D-18-18301_data/points/168/2011/
- PONE-D-18-18301_data/points/168/2011/dblbnd.adf
- PONE-D-18-18301_data/points/168/2011/hdr.adf
- PONE-D-18-18301_data/points/168/2011/metadata.xml
- PONE-D-18-18301_data/points/168/2011/prj.adf
- PONE-D-18-18301_data/points/168/2011/sta.adf
- PONE-D-18-18301_data/points/168/2011/w001001.adf
- PONE-D-18-18301_data/points/168/2011/w001001x.adf
- PONE-D-18-18301_data/points/168/2012.aux.xml
- PONE-D-18-18301_data/points/168/2012/
- PONE-D-18-18301_data/points/168/2012/dblbnd.adf
- PONE-D-18-18301_data/points/168/2012/hdr.adf
- PONE-D-18-18301_data/points/168/2012/prj.adf
- PONE-D-18-18301_data/points/168/2012/sta.adf
- PONE-D-18-18301_data/points/168/2012/w001001.adf
- PONE-D-18-18301_data/points/168/2012/w001001x.adf
- PONE-D-18-18301_data/points/168/2013.aux.xml
- PONE-D-18-18301_data/points/168/2013/
- PONE-D-18-18301_data/points/168/2013/dblbnd.adf
- PONE-D-18-18301_data/points/168/2013/hdr.adf
- PONE-D-18-18301_data/points/168/2013/prj.adf
- PONE-D-18-18301_data/points/168/2013/sta.adf
- PONE-D-18-18301_data/points/168/2013/w001001.adf
- PONE-D-18-18301_data/points/168/2013/w001001x.adf
- PONE-D-18-18301_data/points/168/2014.aux.xml
- PONE-D-18-18301_data/points/168/2014/
- PONE-D-18-18301_data/points/168/2014/dblbnd.adf
- PONE-D-18-18301_data/points/168/2014/hdr.adf
- PONE-D-18-18301_data/points/168/2014/prj.adf
- PONE-D-18-18301_data/points/168/2014/sta.adf
- PONE-D-18-18301_data/points/168/2014/w001001.adf
- PONE-D-18-18301_data/points/168/2014/w001001x.adf
- PONE-D-18-18301_data/points/168/2015.aux.xml
- PONE-D-18-18301_data/points/168/2015/
- PONE-D-18-18301_data/points/168/2015/dblbnd.adf
- PONE-D-18-18301_data/points/168/2015/hdr.adf
- PONE-D-18-18301_data/points/168/2015/prj.adf
- PONE-D-18-18301_data/points/168/2015/sta.adf
- PONE-D-18-18301_data/points/168/2015/w001001.adf
- PONE-D-18-18301_data/points/168/2015/w001001x.adf
- PONE-D-18-18301_data/points/168/info/
- PONE-D-18-18301_data/points/168/info/arc.dir
- PONE-D-18-18301_data/points/168/info/arc0000.dat
- PONE-D-18-18301_data/points/168/info/arc0000.nit
- PONE-D-18-18301_data/points/168/info/arc0001.dat
- PONE-D-18-18301_data/points/168/info/arc0001.nit
- PONE-D-18-18301_data/points/168/info/arc0002.dat
- PONE-D-18-18301_data/points/168/info/arc0002.nit
- PONE-D-18-18301_data/points/168/info/arc0003.dat
- PONE-D-18-18301_data/points/168/info/arc0003.nit
- PONE-D-18-18301_data/points/168/info/arc0004.dat
- PONE-D-18-18301_data/points/168/info/arc0004.nit
- PONE-D-18-18301_data/points/168/info/arc0005.dat
- PONE-D-18-18301_data/points/168/info/arc0005.nit
- PONE-D-18-18301_data/points/168/info/arc0006.dat
- PONE-D-18-18301_data/points/168/info/arc0006.nit
- PONE-D-18-18301_data/points/168/info/arc0007.dat
- PONE-D-18-18301_data/points/168/info/arc0007.nit
- PONE-D-18-18301_data/points/168/info/arc0008.dat
- PONE-D-18-18301_data/points/168/info/arc0008.nit
- PONE-D-18-18301_data/points/168/info/arc0009.dat
- PONE-D-18-18301_data/points/168/info/arc0009.nit
- PONE-D-18-18301_data/points/224/
- PONE-D-18-18301_data/points/224/2011.aux.xml
- PONE-D-18-18301_data/points/224/2011/
- PONE-D-18-18301_data/points/224/2011/dblbnd.adf
- PONE-D-18-18301_data/points/224/2011/hdr.adf
- PONE-D-18-18301_data/points/224/2011/metadata.xml
- PONE-D-18-18301_data/points/224/2011/prj.adf
- PONE-D-18-18301_data/points/224/2011/sta.adf
- PONE-D-18-18301_data/points/224/2011/w001001.adf
- PONE-D-18-18301_data/points/224/2011/w001001x.adf
- PONE-D-18-18301_data/points/224/2012.aux.xml
- PONE-D-18-18301_data/points/224/2012/
- PONE-D-18-18301_data/points/224/2012/dblbnd.adf
- PONE-D-18-18301_data/points/224/2012/hdr.adf
- PONE-D-18-18301_data/points/224/2012/prj.adf
- PONE-D-18-18301_data/points/224/2012/sta.adf
- PONE-D-18-18301_data/points/224/2012/w001001.adf
- PONE-D-18-18301_data/points/224/2012/w001001x.adf
- PONE-D-18-18301_data/points/224/2013.aux.xml
- PONE-D-18-18301_data/points/224/2013/
- PONE-D-18-18301_data/points/224/2013/dblbnd.adf
- PONE-D-18-18301_data/points/224/2013/hdr.adf
- PONE-D-18-18301_data/points/224/2013/prj.adf
- PONE-D-18-18301_data/points/224/2013/sta.adf
- PONE-D-18-18301_data/points/224/2013/w001001.adf
- PONE-D-18-18301_data/points/224/2013/w001001x.adf
- PONE-D-18-18301_data/points/224/2014.aux.xml
- PONE-D-18-18301_data/points/224/2014/
- PONE-D-18-18301_data/points/224/2014/dblbnd.adf
- PONE-D-18-18301_data/points/224/2014/hdr.adf
- PONE-D-18-18301_data/points/224/2014/prj.adf
- PONE-D-18-18301_data/points/224/2014/sta.adf
- PONE-D-18-18301_data/points/224/2014/w001001.adf
- PONE-D-18-18301_data/points/224/2014/w001001x.adf
- PONE-D-18-18301_data/points/224/2015.aux.xml
- PONE-D-18-18301_data/points/224/2015/
- PONE-D-18-18301_data/points/224/2015/dblbnd.adf
- PONE-D-18-18301_data/points/224/2015/hdr.adf
- PONE-D-18-18301_data/points/224/2015/prj.adf
- PONE-D-18-18301_data/points/224/2015/sta.adf
- PONE-D-18-18301_data/points/224/2015/w001001.adf
- PONE-D-18-18301_data/points/224/2015/w001001x.adf
- PONE-D-18-18301_data/points/224/info/
- PONE-D-18-18301_data/points/224/info/arc.dir
- PONE-D-18-18301_data/points/224/info/arc0000.dat
- PONE-D-18-18301_data/points/224/info/arc0000.nit
- PONE-D-18-18301_data/points/224/info/arc0001.dat
- PONE-D-18-18301_data/points/224/info/arc0001.nit
- PONE-D-18-18301_data/points/224/info/arc0002.dat
- PONE-D-18-18301_data/points/224/info/arc0002.nit
- PONE-D-18-18301_data/points/224/info/arc0003.dat
- PONE-D-18-18301_data/points/224/info/arc0003.nit
- PONE-D-18-18301_data/points/224/info/arc0004.dat
- PONE-D-18-18301_data/points/224/info/arc0004.nit
- PONE-D-18-18301_data/points/224/info/arc0005.dat
- PONE-D-18-18301_data/points/224/info/arc0005.nit
- PONE-D-18-18301_data/points/224/info/arc0006.dat
- PONE-D-18-18301_data/points/224/info/arc0006.nit
- PONE-D-18-18301_data/points/224/info/arc0007.dat
- PONE-D-18-18301_data/points/224/info/arc0007.nit
- PONE-D-18-18301_data/points/224/info/arc0008.dat
- PONE-D-18-18301_data/points/224/info/arc0008.nit
- PONE-D-18-18301_data/points/224/info/arc0009.dat
- PONE-D-18-18301_data/points/224/info/arc0009.nit
- PONE-D-18-18301_data/Switch/
- PONE-D-18-18301_data/Switch/2011.aux.xml
- PONE-D-18-18301_data/Switch/2011/
- PONE-D-18-18301_data/Switch/2011/dblbnd.adf
- PONE-D-18-18301_data/Switch/2011/hdr.adf
- PONE-D-18-18301_data/Switch/2011/prj.adf
- PONE-D-18-18301_data/Switch/2011/sta.adf
- PONE-D-18-18301_data/Switch/2011/w001001.adf
- PONE-D-18-18301_data/Switch/2011/w001001x.adf
- PONE-D-18-18301_data/Switch/2012.aux.xml
- PONE-D-18-18301_data/Switch/2012/
- PONE-D-18-18301_data/Switch/2012/dblbnd.adf
- PONE-D-18-18301_data/Switch/2012/hdr.adf
- PONE-D-18-18301_data/Switch/2012/prj.adf
- PONE-D-18-18301_data/Switch/2012/sta.adf
- PONE-D-18-18301_data/Switch/2012/w001001.adf
- PONE-D-18-18301_data/Switch/2012/w001001x.adf
- PONE-D-18-18301_data/Switch/2013.aux.xml
- PONE-D-18-18301_data/Switch/2013/
- PONE-D-18-18301_data/Switch/2013/dblbnd.adf
- PONE-D-18-18301_data/Switch/2013/hdr.adf
- PONE-D-18-18301_data/Switch/2013/prj.adf
- PONE-D-18-18301_data/Switch/2013/sta.adf
- PONE-D-18-18301_data/Switch/2013/w001001.adf
- PONE-D-18-18301_data/Switch/2013/w001001x.adf
- PONE-D-18-18301_data/Switch/2014.aux.xml
- PONE-D-18-18301_data/Switch/2014/
- PONE-D-18-18301_data/Switch/2014/dblbnd.adf
- PONE-D-18-18301_data/Switch/2014/hdr.adf
- PONE-D-18-18301_data/Switch/2014/prj.adf
- PONE-D-18-18301_data/Switch/2014/sta.adf
- PONE-D-18-18301_data/Switch/2014/w001001.adf
- PONE-D-18-18301_data/Switch/2014/w001001x.adf
- PONE-D-18-18301_data/Switch/2015.aux.xml
- PONE-D-18-18301_data/Switch/2015/
- PONE-D-18-18301_data/Switch/2015/dblbnd.adf
- PONE-D-18-18301_data/Switch/2015/hdr.adf
- PONE-D-18-18301_data/Switch/2015/prj.adf
- PONE-D-18-18301_data/Switch/2015/sta.adf
- PONE-D-18-18301_data/Switch/2015/w001001.adf
- PONE-D-18-18301_data/Switch/2015/w001001x.adf
- PONE-D-18-18301_data/Switch/info/
- PONE-D-18-18301_data/Switch/info/arc.dir
- PONE-D-18-18301_data/Switch/info/arc0003.dat
- PONE-D-18-18301_data/Switch/info/arc0003.nit
- PONE-D-18-18301_data/Switch/info/arc0004.dat
- PONE-D-18-18301_data/Switch/info/arc0004.nit
- PONE-D-18-18301_data/Switch/info/arc0005.dat
- PONE-D-18-18301_data/Switch/info/arc0005.nit
- PONE-D-18-18301_data/Switch/info/arc0006.dat
- PONE-D-18-18301_data/Switch/info/arc0006.nit
- PONE-D-18-18301_data/Switch/info/arc0007.dat
- PONE-D-18-18301_data/Switch/info/arc0007.nit
- PONE-D-18-18301_data/Switch/info/arc0008.dat
- PONE-D-18-18301_data/Switch/info/arc0008.nit
- PONE-D-18-18301_data/Switch/info/arc0009.dat
- PONE-D-18-18301_data/Switch/info/arc0009.nit
- PONE-D-18-18301_data/Switch/info/arc0010.dat
- PONE-D-18-18301_data/Switch/info/arc0010.nit
- PONE-D-18-18301_data/Switch/info/arc0011.dat
- PONE-D-18-18301_data/Switch/info/arc0011.nit
- PONE-D-18-18301_data/Switch/info/arc0012.dat
- PONE-D-18-18301_data/Switch/info/arc0012.nit
- PONE-D-18-18301_data/zonal/
- PONE-D-18-18301_data/zonal/168/
- PONE-D-18-18301_data/zonal/168/2011.aux.xml
- PONE-D-18-18301_data/zonal/168/2011/
- PONE-D-18-18301_data/zonal/168/2011/dblbnd.adf
- PONE-D-18-18301_data/zonal/168/2011/hdr.adf
- PONE-D-18-18301_data/zonal/168/2011/metadata.xml
- PONE-D-18-18301_data/zonal/168/2011/prj.adf
- PONE-D-18-18301_data/zonal/168/2011/sta.adf
- PONE-D-18-18301_data/zonal/168/2011/w001001.adf
- PONE-D-18-18301_data/zonal/168/2011/w001001x.adf
- PONE-D-18-18301_data/zonal/168/2012.aux.xml
- PONE-D-18-18301_data/zonal/168/2012/
- PONE-D-18-18301_data/zonal/168/2012/dblbnd.adf
- PONE-D-18-18301_data/zonal/168/2012/hdr.adf
- PONE-D-18-18301_data/zonal/168/2012/prj.adf
- PONE-D-18-18301_data/zonal/168/2012/sta.adf
- PONE-D-18-18301_data/zonal/168/2012/w001001.adf
- PONE-D-18-18301_data/zonal/168/2012/w001001x.adf
- PONE-D-18-18301_data/zonal/168/2013.aux.xml
- PONE-D-18-18301_data/zonal/168/2013/
- PONE-D-18-18301_data/zonal/168/2013/dblbnd.adf
- PONE-D-18-18301_data/zonal/168/2013/hdr.adf
- PONE-D-18-18301_data/zonal/168/2013/prj.adf
- PONE-D-18-18301_data/zonal/168/2013/sta.adf
- PONE-D-18-18301_data/zonal/168/2013/w001001.adf
- PONE-D-18-18301_data/zonal/168/2013/w001001x.adf
- PONE-D-18-18301_data/zonal/168/2014.aux.xml
- PONE-D-18-18301_data/zonal/168/2014/
- PONE-D-18-18301_data/zonal/168/2014/dblbnd.adf
- PONE-D-18-18301_data/zonal/168/2014/hdr.adf
- PONE-D-18-18301_data/zonal/168/2014/prj.adf
- PONE-D-18-18301_data/zonal/168/2014/sta.adf
- PONE-D-18-18301_data/zonal/168/2014/w001001.adf
- PONE-D-18-18301_data/zonal/168/2014/w001001x.adf
- PONE-D-18-18301_data/zonal/168/2015.aux.xml
- PONE-D-18-18301_data/zonal/168/2015/
- PONE-D-18-18301_data/zonal/168/2015/dblbnd.adf
- PONE-D-18-18301_data/zonal/168/2015/hdr.adf
- PONE-D-18-18301_data/zonal/168/2015/prj.adf
- PONE-D-18-18301_data/zonal/168/2015/sta.adf
- PONE-D-18-18301_data/zonal/168/2015/w001001.adf
- PONE-D-18-18301_data/zonal/168/2015/w001001x.adf
- PONE-D-18-18301_data/zonal/168/info/
- PONE-D-18-18301_data/zonal/168/info/arc.dir
- PONE-D-18-18301_data/zonal/168/info/arc0000.dat
- PONE-D-18-18301_data/zonal/168/info/arc0000.nit
- PONE-D-18-18301_data/zonal/168/info/arc0001.dat
- PONE-D-18-18301_data/zonal/168/info/arc0001.nit
- PONE-D-18-18301_data/zonal/168/info/arc0002.dat
- PONE-D-18-18301_data/zonal/168/info/arc0002.nit
- PONE-D-18-18301_data/zonal/168/info/arc0003.dat
- PONE-D-18-18301_data/zonal/168/info/arc0003.nit
- PONE-D-18-18301_data/zonal/168/info/arc0004.dat
- PONE-D-18-18301_data/zonal/168/info/arc0004.nit
- PONE-D-18-18301_data/zonal/168/info/arc0005.dat
- PONE-D-18-18301_data/zonal/168/info/arc0005.nit
- PONE-D-18-18301_data/zonal/168/info/arc0006.dat
- PONE-D-18-18301_data/zonal/168/info/arc0006.nit
- PONE-D-18-18301_data/zonal/168/info/arc0007.dat
- PONE-D-18-18301_data/zonal/168/info/arc0007.nit
- PONE-D-18-18301_data/zonal/168/info/arc0008.dat
- PONE-D-18-18301_data/zonal/168/info/arc0008.nit
- PONE-D-18-18301_data/zonal/168/info/arc0009.dat
- PONE-D-18-18301_data/zonal/168/info/arc0009.nit
- PONE-D-18-18301_data/zonal/224/
- PONE-D-18-18301_data/zonal/224/2011.aux.xml
- PONE-D-18-18301_data/zonal/224/2011/
- PONE-D-18-18301_data/zonal/224/2011/dblbnd.adf
- PONE-D-18-18301_data/zonal/224/2011/hdr.adf
- PONE-D-18-18301_data/zonal/224/2011/metadata.xml
- PONE-D-18-18301_data/zonal/224/2011/prj.adf
- PONE-D-18-18301_data/zonal/224/2011/sta.adf
- PONE-D-18-18301_data/zonal/224/2011/w001001.adf
- PONE-D-18-18301_data/zonal/224/2011/w001001x.adf
- PONE-D-18-18301_data/zonal/224/2012.aux.xml
- PONE-D-18-18301_data/zonal/224/2012/
- PONE-D-18-18301_data/zonal/224/2012/dblbnd.adf
- PONE-D-18-18301_data/zonal/224/2012/hdr.adf
- PONE-D-18-18301_data/zonal/224/2012/prj.adf
- PONE-D-18-18301_data/zonal/224/2012/sta.adf
- PONE-D-18-18301_data/zonal/224/2012/w001001.adf
- PONE-D-18-18301_data/zonal/224/2012/w001001x.adf
- PONE-D-18-18301_data/zonal/224/2013.aux.xml
- PONE-D-18-18301_data/zonal/224/2013/
- PONE-D-18-18301_data/zonal/224/2013/dblbnd.adf
- PONE-D-18-18301_data/zonal/224/2013/hdr.adf
- PONE-D-18-18301_data/zonal/224/2013/prj.adf
- PONE-D-18-18301_data/zonal/224/2013/sta.adf
- PONE-D-18-18301_data/zonal/224/2013/w001001.adf
- PONE-D-18-18301_data/zonal/224/2013/w001001x.adf
- PONE-D-18-18301_data/zonal/224/2014.aux.xml
- PONE-D-18-18301_data/zonal/224/2014/
- PONE-D-18-18301_data/zonal/224/2014/dblbnd.adf
- PONE-D-18-18301_data/zonal/224/2014/hdr.adf
- PONE-D-18-18301_data/zonal/224/2014/prj.adf
- PONE-D-18-18301_data/zonal/224/2014/sta.adf
- PONE-D-18-18301_data/zonal/224/2014/w001001.adf
- PONE-D-18-18301_data/zonal/224/2014/w001001x.adf
- PONE-D-18-18301_data/zonal/224/2015.aux.xml
- PONE-D-18-18301_data/zonal/224/2015/
- PONE-D-18-18301_data/zonal/224/2015/dblbnd.adf
- PONE-D-18-18301_data/zonal/224/2015/hdr.adf
- PONE-D-18-18301_data/zonal/224/2015/prj.adf
- PONE-D-18-18301_data/zonal/224/2015/sta.adf
- PONE-D-18-18301_data/zonal/224/2015/w001001.adf
- PONE-D-18-18301_data/zonal/224/2015/w001001x.adf
- PONE-D-18-18301_data/zonal/224/info/
[truncated: 21 more entries]
