# Supplementary material for: Simulating nitrogen management impacts on maize production in the U.S. Midwest
Source: PLoS One. 2018 Oct 22;13(10):e0201825. doi: 10.1371/journal.pone.0201825 (PMC6197644; doi:10.1371/journal.pone.0201825)
Supplement: S1 Data — Files contain simulation results for each treatment across the study years. (ZIP) [file pone.0201825.s006.zip › PONE-D-18-18301_data/points/168/2012.aux.xml]

<PAMDataset>
  <PAMRasterBand band="1">
    <Description>2012</Description>
    <Metadata>
      <MDI key="RepresentationType">ATHEMATIC</MDI>
      <MDI key="STATISTICS_EXCLUDEDVALUES"></MDI>
      <MDI key="STATISTICS_SKIPFACTORX">1</MDI>
      <MDI key="STATISTICS_SKIPFACTORY">1</MDI>
    </Metadata>
  </PAMRasterBand>
</PAMDataset>
