# Supplementary material for: Simulating nitrogen management impacts on maize production in the U.S. Midwest
Source: PLoS One. 2018 Oct 22;13(10):e0201825. doi: 10.1371/journal.pone.0201825 (PMC6197644; doi:10.1371/journal.pone.0201825)
Supplement: S1 Data — Files contain simulation results for each treatment across the study years. (ZIP) [file pone.0201825.s006.zip › PONE-D-18-18301_data/points/168/info/arc0005.dat]

../2013/sta.adf                                                                 
