# Supplementary material for: Simulating nitrogen management impacts on maize production in the U.S. Midwest
Source: PLoS One. 2018 Oct 22;13(10):e0201825. doi: 10.1371/journal.pone.0201825 (PMC6197644; doi:10.1371/journal.pone.0201825)
Supplement: S1 Data — Files contain simulation results for each treatment across the study years. (ZIP) [file pone.0201825.s006.zip › PONE-D-18-18301_data/points/224/2011/metadata.xml]

<?xml version="1.0" encoding="UTF-8"?>
<metadata xml:lang="en"><Esri><CreaDate>20180807</CreaDate><CreaTime>14450900</CreaTime><ArcGISFormat>1.0</ArcGISFormat><SyncOnce>TRUE</SyncOnce><DataProperties><lineage><Process ToolSource="c:\program files (x86)\arcgis\desktop10.5\ArcToolbox\Toolboxes\Spatial Analyst Tools.tbx\RasterCalculator" Date="20180807" Time="144509">RasterCalculator Con("2011" &gt;= 1, 0, "2011") D:\Kamal_papers\crop_yield\geospatial\Simulation_20170607\fallvsspring\224_extrem3\2011</Process></lineage></DataProperties></Esri></metadata>
