# Supplementary material for: Simulating nitrogen management impacts on maize production in the U.S. Midwest
Source: PLoS One. 2018 Oct 22;13(10):e0201825. doi: 10.1371/journal.pone.0201825 (PMC6197644; doi:10.1371/journal.pone.0201825)
Supplement: S1 Data — Files contain simulation results for each treatment across the study years. (ZIP) [file pone.0201825.s006.zip › PONE-D-18-18301_data/Switch/2013.aux.xml]

<PAMDataset>
  <PAMRasterBand band="1">
    <Description>2013</Description>
    <Histograms>
      <HistItem>
        <HistMin>0</HistMin>
        <HistMax>0.7575757503509522</HistMax>
        <BucketCount>256</BucketCount>
        <IncludeOutOfRange>1</IncludeOutOfRange>
        <Approximate>0</Approximate>
        <HistCounts>616|0|0|0|0|0|0|0|0|0|0|0|0|0|0|0|0|0|0|0|0|0|0|0|0|0|0|0|0|0|0|0|0|0|0|0|0|223|0|0|0|947|0|0|0|0|0|0|0|0|0|0|0|0|0|0|0|0|0|0|0|0|2577|0|0|0|1388|0|0|0|0|0|0|2825|0|0|1240|0|1236|0|0|0|0|0|0|0|0|0|0|0|0|0|0|0|0|2002|0|0|0|580|0|0|2369|1094|0|0|0|0|0|0|0|0|0|1743|1028|0|0|0|1238|0|0|0|2124|0|0|0|1204|2012|0|943|0|0|0|0|0|0|0|0|0|1897|0|0|1538|1452|954|0|0|0|0|0|0|0|0|324|0|823|0|0|0|0|0|0|0|0|0|0|0|0|2496|0|0|0|0|1356|0|0|0|0|0|0|0|0|0|0|0|0|0|2415|0|0|0|0|0|0|0|0|1657|0|0|0|0|686|0|0|0|0|0|0|0|0|0|0|0|0|0|0|0|0|0|0|0|0|0|0|0|0|0|0|0|0|645|0|0|0|0|0|0|0|0|0|0|0|0|0|0|0|0|0|0|0|0|0|0|0|0|1028</HistCounts>
      </HistItem>
    </Histograms>
    <Metadata>
      <MDI key="STATISTICS_SKIPFACTORX">1</MDI>
      <MDI key="STATISTICS_SKIPFACTORY">1</MDI>
    </Metadata>
  </PAMRasterBand>
</PAMDataset>
