# Supplementary material for: Simulating nitrogen management impacts on maize production in the U.S. Midwest
Source: PLoS One. 2018 Oct 22;13(10):e0201825. doi: 10.1371/journal.pone.0201825 (PMC6197644; doi:10.1371/journal.pone.0201825)
Supplement: S1 Data — Files contain simulation results for each treatment across the study years. (ZIP) [file pone.0201825.s006.zip › PONE-D-18-18301_data/zonal/168/2012.aux.xml]

<PAMDataset>
  <PAMRasterBand band="1">
    <Description>2012</Description>
    <Histograms>
      <HistItem>
        <HistMin>-0.008724240586161614</HistMin>
        <HistMax>0.1151389256119728</HistMax>
        <BucketCount>256</BucketCount>
        <IncludeOutOfRange>1</IncludeOutOfRange>
        <Approximate>0</Approximate>
        <HistCounts>967|0|0|0|0|0|0|0|0|0|0|0|0|0|1883|0|0|16|0|0|0|0|1236|0|4213|0|1454|0|0|823|0|2002|2632|1608|0|0|943|1452|2577|0|1204|2415|0|2124|0|1897|0|1028|0|0|0|0|0|223|0|0|0|0|0|0|0|0|75|0|3099|0|0|1240|0|0|0|0|2012|954|0|0|0|0|0|1657|0|947|2369|686|0|0|0|0|0|0|0|0|0|0|0|0|0|0|0|0|0|0|0|0|0|0|0|0|0|0|0|0|0|0|0|0|0|0|0|0|0|0|0|0|0|0|0|0|0|0|0|0|0|0|0|0|0|0|0|0|0|0|0|0|0|0|0|0|0|0|0|0|0|0|0|0|0|0|0|0|0|0|0|0|0|0|0|0|0|0|0|0|0|0|0|0|0|0|0|0|0|0|0|0|0|0|0|0|0|0|0|0|0|0|0|0|0|0|0|0|0|0|0|0|0|0|0|0|0|0|0|0|0|0|0|0|0|0|0|0|0|0|0|0|0|0|0|0|0|0|0|0|0|0|0|0|0|0|0|0|0|0|0|0|0|0|0|0|0|0|0|0|0|0|0|324</HistCounts>
      </HistItem>
    </Histograms>
    <Metadata>
      <MDI key="STATISTICS_SKIPFACTORX">1</MDI>
      <MDI key="STATISTICS_SKIPFACTORY">1</MDI>
    </Metadata>
  </PAMRasterBand>
</PAMDataset>
