# Supplementary material for: Simulating nitrogen management impacts on maize production in the U.S. Midwest
Source: PLoS One. 2018 Oct 22;13(10):e0201825. doi: 10.1371/journal.pone.0201825 (PMC6197644; doi:10.1371/journal.pone.0201825)
Supplement: S1 Data — Files contain simulation results for each treatment across the study years. (ZIP) [file pone.0201825.s006.zip › PONE-D-18-18301_data/zonal/168/2015.aux.xml]

<PAMDataset>
  <PAMRasterBand band="1">
    <Description>2015</Description>
    <Histograms>
      <HistItem>
        <HistMin>-0.01252803765237331</HistMin>
        <HistMax>0.03690161183476448</HistMax>
        <BucketCount>256</BucketCount>
        <IncludeOutOfRange>1</IncludeOutOfRange>
        <Approximate>0</Approximate>
        <HistCounts>1204|0|0|0|0|1236|0|0|0|0|0|0|0|0|0|0|0|0|0|0|0|0|0|0|0|0|0|0|0|0|2124|0|0|0|0|0|0|0|0|0|0|0|0|0|0|0|0|1028|2825|0|0|0|0|0|3055|1238|0|0|0|1388|0|0|0|0|16|0|0|0|0|0|0|0|0|2012|0|0|1538|0|943|0|0|0|1673|580|3096|0|0|0|3867|0|0|0|0|0|0|0|223|0|0|0|0|0|1657|0|0|2795|0|0|1240|0|0|0|0|0|0|0|324|967|0|0|0|1356|0|0|0|0|0|0|0|1743|0|0|0|0|0|0|0|0|0|2577|0|0|0|0|0|0|0|0|0|0|0|0|0|0|0|0|0|0|0|0|0|0|0|0|0|0|0|0|0|0|0|0|0|1454|0|0|0|0|0|0|0|0|0|0|0|0|0|0|0|0|0|0|0|0|0|0|0|0|0|0|0|0|0|0|0|0|0|0|0|0|0|0|0|0|0|0|0|0|0|0|0|0|0|0|0|0|0|0|0|0|0|0|0|0|0|0|0|0|0|0|0|0|0|0|0|0|0|0|0|947|0|0|0|0|0|954</HistCounts>
      </HistItem>
    </Histograms>
    <Metadata>
      <MDI key="STATISTICS_SKIPFACTORX">1</MDI>
      <MDI key="STATISTICS_SKIPFACTORY">1</MDI>
    </Metadata>
  </PAMRasterBand>
</PAMDataset>
